# Supplementary material for: Establishment and characterization of a CCND1-rearranged non-mantle cell lymphoma cell line and patient-derived xenograft model
Source: Leukemia. 2026 Jan 26;40(3):666–70. doi: 10.1038/s41375-025-02849-3 (PMC12960241; doi:10.1038/s41375-025-02849-3)
Supplement: Supplementary file 3 — Supplementary Table 2 [file 41375_2025_2849_MOESM3_ESM.csv]

Supplementary Table 4: IgCaller Output
Analysis	Annotation	Mechanism	Score	MQ	V-PhaseInfo	V-gene_pct_identity_to_germline	Length_considered_identity	Functionality	Junction_amino_acid_sequence	Sequence
IGH	IGHJ4*02 - IGHD1-26*01 - IGHV3-30-5*03,IGHV3-33*01	Deletion	69	26.6 (18-35)	21/21 - 4 - 0	91,67	264/288	Productive (no stop codon and in-frame junction)	CVRDGVGRPYSGYYDYW	CTGAGGAGACGGTGACCAGGGCTCCCTGGCCCCAGTAGTCGTAGTAGCCACTGTACGGGCGCCCTACTCCATCTCTCACACAGTGATATATAGCCGTGTCCTCAACTGTCAGGCTGTTCATTTGCAAATACACCGTTTTATTGGAATTGTCTCTGGAGATGGTGAATCGGCCCTTCACGGAGTCTGTATAGAATATTTTACTTCCATCACGCCATATCATTGCCACCCACTCCAGCCCCTTGCCTGGAGCCTGGCGGACCCAATGCATGCCGTAGCCACTGAAGTCGAATCCAGACGCTGCACAGGAGAGTCTCAGGGACCTCCCAGGCTGGACCACGCCTCCCCCAGACTCCACCAACTGCACCTGACACTGGACACCTGCAAACAGAAGGAC
IGK	IGKJ5*01 - IGKV3-11*01	Deletion	277	39.4 (0-60)	8/8 - 3 - 0	96,3	182/189	Productive (no stop codon and in-frame junction)	CQQRTNWPITF	GTTTAATCTCCAGTCGTGTCCCTTGGCCGAAGGTGATCGGCCAGTTGGTACGCTGCTGACAGTAATAAACTGCAAAATCTTCAGGCTCTAGGCTGCTGATGGTGAGAGTGAAGTCTGTCCCAGACCCACTGCCACTGAACCTGCCTGGGATGCCAGAGGCCCTGTTGGATGCATCATAGATGAGGAGTCTGGGAGCCTGGCCAGGCTTCTGCTGGTACCAGGCTAAGTAGTCGCTAACACTCTGACTNNNNNNNNNNNNNNNNNNNNNNNNNNNNNNNNNNNNNNNNNNNNNNNNNNNNNNNNNNNNNNNNNNNNNNNNNNNNNNNNNNNNNNNNNNNNNNNNNNNNNNNNNNNNNNN
CSR	IGHM	No CSR found	NA	NA	NA	NA	NA	NA	NA	NA
Oncogenic IG rearrangement	No rearrangements found	NA	NA	NA	NA	NA	NA	NA	NA	NA
Purity	0.588 (0.173;0.588;0.628)	NA	NA	NA	NA	NA	NA	NA	NA	NA
