# Supplementary material for: Establishment and characterization of a CCND1-rearranged non-mantle cell lymphoma cell line and patient-derived xenograft model
Source: Leukemia. 2026 Jan 26;40(3):666–70. doi: 10.1038/s41375-025-02849-3 (PMC12960241; doi:10.1038/s41375-025-02849-3)
Supplement: Supplementary file 5 — Supplementary Table 4 [file 41375_2025_2849_MOESM5_ESM.xlsx]

## Sheet: PC1
Gene Symbol	PC1 Contribution
AEBP1	0.06960150163488556
DTX1	0.06761355078113586
BZW2	0.06676169636815762
BCL7A	0.06671576464214968
RASAL1	0.06671449906935416
HES6	0.0663565400403777
BACH2	0.06584968429794263
LAMA5	0.06493628992529506
RUBCNL	0.0640919949801921
ROR1	0.06407723552880476
TIMP2	0.06403731291757399
ST14	0.06386301793624598
TRPM4	0.06299447624198688
SPTBN2	0.06268913754979868
NFATC4	0.06249511637761465
GPSM1	0.06240140355452393
FOXP1	0.062281607878317886
MAP3K1	0.06192712032818183
PLXND1	0.06089202597850721
PITPNM2	0.060639460517925986
MAFA	0.06043750400777841
BAHCC1	0.060302749510200905
PDE3B	0.060271252260611224
CDKN1C	0.06025548607683264
SOX11	0.06014340541885311
AFF3	0.05918945379913666
UTS2R	0.058816082125086974
NXPH4	0.0585597773012936
EML6	0.058278815211885465
DIPK1B	0.056927735385608545
TNS3	0.056696200802862876
XYLT1	0.05650471663437858
RALGPS2	0.05619561632294979
COL9A3	0.056076877947388214
SH3BP4	0.056072432356852824
PRKD3	0.055726065306920224
CHST15	0.05549605048226349
TLE1	0.05529673630900376
CD24	0.055249841241041334
MED13L	0.055218058528612106
RNF144B	0.05518200044617885
TP53I11	0.05498935073556686
NPTX1	0.054245742410173166
CCND1	0.05381589220732302
WHRN	0.0532991923198435
PLEKHG4B	0.05307272863714772
HDAC9	0.05294188357005384
ENAH	0.05282321670143879
KCNJ12	0.05218343923961447
TCL1B	0.05147927192600382
GPER1	0.051436422081591715
MAP1A	0.05099586054981591
C14orf132	0.050939790180437226
MYC	0.04993639010581934
PPM1H	0.04978092014332336
ZNF704	0.049118052222488766
NOTCH2	0.048455207019067116
BCL11A	0.04814295061134203
KLHL14	0.04791261774783876
IGF2BP1	0.04758755030127063
AGAP1	0.047015339723174364
SERPINF1	0.04551204386198281
LDB3	0.0452054554265781
ELFN2	0.04515136502834213
ELAPOR1	0.04508776379838908
CDHR3	0.04508547328297498
SOX4	0.044967375491111336
CSRP2	0.04471970195978901
GNB4	0.04465433385524829
BEST3	0.04448816380233005
LRRC14B	0.0442365075133919
PNMA2	0.044071308057326494
CD72	0.043111648025612376
PLD4	0.04295664030602947
VPREB3	0.042503469208198814
TUBB3	0.04240582268473703
HRK	0.04227882060361415
MEST	0.04205707848686168
SLA	0.04169530683846074
MYADM	0.04153461092068091
CABLES1	0.04128097938931283
IGLL1	0.04105616159907688
JAML	0.04097304969130452
MME	0.04093041115128144
IGLL5	0.03992195780089357
PLEKHG1	0.039406809146620654
IGFBP2	0.039240153509403713
JAG2	0.03877557873457261
HBEGF	0.03846078388713826
CXCR4	0.0383014593950571
GLUL	0.03820756728798293
ARHGAP25	0.03794139936688767
ADD2	0.03764803257840458
ADPRHL1	0.03753956293751283
CNR1	0.03752459786996457
LEF1	0.03727887687494992
EEF1A2	0.037183956899479106
RNF130	0.036926271042365254
ZBED6	0.03691475958410465
ADAM28	0.036870485190271765
SORT1	0.03670830478489052
DBN1	0.03669546836346014
PNMA8A	0.03607493058183032
NRN1	0.036074597670691044
OSBPL10	0.03590239832535578
MAP1B	0.03542575216230861
HSPG2	0.03524509787563008
MTSS1	0.035233437265226084
LRP6	0.035162142559718994
FADS3	0.03515238096426088
TBC1D9	0.03504401568621949
IL7R	0.034885672695629415
GPR146	0.03421066290219617
AMN	0.03377967917595381
APBB2	0.033492911345706956
ATF5	0.03331912140365477
PODXL2	0.033283184155831216
NDUFA4L2	0.03264829555714297
TXNIP	0.03263140201878083
STMN3	0.03166099654699276
CUX2	0.0313094415414304
NIBAN3	0.030836645083035283
SFRP5	0.030423890493330462
TFEC	0.02997338158225989
MYLK	0.029874096675841504
LAMP5	0.02960502561288485
SPOCK2	0.02959770213730764
PHGDH	0.029430866635488547
ASS1	0.029302391100826802
SMAD1	0.028847805434495836
TAGAP	0.0287163890323858
MPEG1	0.02871108148952189
TCL1A	0.0285938041368905
SESN3	0.02850886737574938
FHL1	0.028356483648970643
ALOX5	0.027454829989978377
CAV1	0.02733324618729881
GTSF1	0.027062580320811953
SPP1	0.027009193070776545
CHST2	0.026968502870031778
FCRL1	0.026821047300281425
WNK2	0.026794697078740243
MYH10	0.026138829196604516
GAS7	0.025797408931374707
PCDH9	0.02555564702145933
PLA2G2D	0.025112910696598004
FCGRT	0.024619691833696864
S100A10	0.024125000666494114
JAM3	0.023812212466467857
DAB2IP	0.0229316615143982
AMOTL1	0.022887283195781514
KDM5B	0.02273809230910898
DDX3Y	0.021955067889395625
UCHL1	0.021884700032332508
BANK1	0.021603084473647324
FCRL2	0.020955960950813
SIGLEC10	0.0208356101167644
LRRC32	0.020508357934086684
USP9Y	0.02043359470735024
PDE9A	0.020326713147020253
CTAG2	0.020259275685129568
P2RX1	0.020009301618728416
PTPRS	0.01996033371623597
ADTRP	0.019525306203895348
TUBB2B	0.019475869096722546
FCGBP	0.019457850994276462
FBLN2	0.018846247073450003
MAN1A1	0.018197532761555533
ADGRL1	0.01814568417899241
LAIR1	0.018119880545871617
SSX4	0.017675393662028586
SHANK1	0.017557429045726245
BHLHE41	0.0171839121795806
RGPD1	0.01700128030232689
MAGEB2	0.016556920525429817
HDGFL3	0.01626997788143286
BMP7	0.016141332181770662
UTY	0.015444341035378372
FARP1	0.015176658388651856
EIF1AY	0.015155967076686473
PSAT1	0.015080597066576485
ZNF703	0.01506961768010794
LILRA4	0.014902991377445038
DPEP3	0.014698317158608759
CPXM1	0.014602290880349368
CD9	0.014273299092717557
RGPD2	0.014091712071208561
L1CAM	0.013856933938550128
PRSS21	0.013776581039739139
RPS4Y1	0.013747579800747929
TSPAN11	0.013531559013333307
COBLL1	0.013435051158156141
TAS1R3	0.013304736458833545
HCK	0.012424909705772362
PNMA5	0.012196531905590384
GDA	0.012090349083885739
CDKN2C	0.011936247297680929
ENPP2	0.011923908054297721
CXCR5	0.011775653601536679
CST7	0.011740228035417325
ETV1	0.01135011598467311
PRAME	0.011262334201413886
NOTCH3	0.010612860932456105
TEAD2	0.010393185954551009
MTAP	0.010385000488457889
KDM5D	0.01037792306377001
TMPRSS3	0.010133982070684644
MAGEA4	0.009890936734226393
CARD11	0.00892380068075237
CYBB	0.007962730615383067
CYRIA	0.007895212178855086
TENT5C	0.007681880223855871
PARD3	0.007642876922706105
AK4	0.006115167424883876
TRIB2	0.005237823861536331
CD7	0.004519723602833807
RASSF6	0.004448839626468641
CD5	0.004445744855045498
RHOBTB2	0.004032841637079633
ZAP70	0.0033258468801336313
RPP25	0.003314764464100602
KCNC3	0.003178393707005091
BCL2L11	0.0010668414627988357
YBX3	0.001027363778041844
JCHAIN	1.33737e+12
H1-0	-1.62888e+12
KLRK1	-5.55894e+10
ABCB1	-6.11463e+11
TPM2	-0.0010383831758208938
GSTM1	-0.0015865026991664154
ARHGEF4	-0.0017936315958660843
NLRP2	-0.0019442099102215452
DNASE1L3	-0.0022168794404231803
NFATC1	-0.0023669008068673667
CD38	-0.002648341290216597
CDKN2A	-0.0027669674453652026
EVL	-0.0030325413814961378
PCDHGC3	-0.0032261138363117547
BNIP3	-0.00329785469601
IRF8	-0.003496718063312514
SIRPA	-0.004458499417221925
ABCA6	-0.004695402449359997
APP	-0.004982668420085735
FCRL3	-0.00598173670946231
IL10RA	-0.007069346652163218
TP63	-0.007708162890810881
GATM	-0.008286242494703725
ACY3	-0.008716459528802028
LBH	-0.009255802206261586
NMRAL1	-0.009353546958172993
EPB41L2	-0.009876789508075393
NLGN4X	-0.009890481771851133
WNT10A	-0.009995196480320994
MATK	-0.01064399372004885
GCSAM	-0.010751605188614864
ROBO1	-0.01143755531451637
BCL2	-0.011689390618696718
ARID3A	-0.012312109121233412
GRAP2	-0.013044334311522639
DEF8	-0.01381658151541786
FCRL5	-0.013904220451680676
PAWR	-0.014170752790400523
CADM1	-0.016126910027875273
PLS3	-0.016321130970709544
CA2	-0.016911699083863887
AICDA	-0.017705715490357155
GPAT2	-0.01822079327357137
TOX2	-0.018542054844688023
IL13RA1	-0.019710510352869737
CD37	-0.01977324113217714
MCTP1	-0.020095242664538777
PSIP1	-0.020455822233230746
JUP	-0.02111391814230818
TESC	-0.021358965620203795
SERPINE2	-0.021822342979548194
CST3	-0.023914827676837967
DSG2	-0.024001706993853653
SIGLEC14	-0.02409304926455844
WNT5B	-0.024534556355396465
AHNAK	-0.024798435644662387
SP140	-0.025263353597426125
THEMIS2	-0.02669123360115513
FCMR	-0.0279558418731746
FADS2	-0.028188494865971435
PXDN	-0.029231561661856233
CPNE7	-0.029277848784209606
SRMS	-0.029659520763132993
CRIP1	-0.030382177041775774
PLAC8	-0.030529465262182403
CHI3L2	-0.032717026502615466
GYPC	-0.033225362376324084
CR2	-0.03333602691855778
APOL3	-0.03400986076768477
CAMK4	-0.03484926643563742
PTPRCAP	-0.03491573717005021
IL32	-0.03527511919128361
UNC13C	-0.035480048236131385
FEZ1	-0.03553085887467161
HLA-DQB1	-0.035734530704104144
BIN1	-0.03583967964544339
SP110	-0.03589702190275863
SEPTIN11	-0.03607334916342139
IL6R	-0.03619944113019285
LGALS3BP	-0.036203013442898974
PAM	-0.03632596449549137
MGST1	-0.036727174614466326
DOCK8	-0.03717526708491623
CD69	-0.037369732564155565
FCRL4	-0.03809284305974064
DHCR24	-0.03809557574165528
SDC1	-0.039596689882281204
RNF157	-0.03965612183183432
SCRN1	-0.04005824683661545
NIBAN1	-0.040249861824077214
BIRC3	-0.04029843051373758
SKAP1	-0.04035685076839686
HMOX1	-0.04075707541211281
CPNE5	-0.04099556279796093
SLAMF6	-0.04127170949751296
IFITM2	-0.04175952529361879
CDK6	-0.04187986703985417
UNC13D	-0.04217661039448458
HLA-DQA2	-0.04238670496574771
PARVG	-0.042636398521492605
SAMSN1	-0.042826979653332
AIM2	-0.04283848675477426
DAPK1	-0.04288438444792015
SP100	-0.0428897288189769
ZNF512B	-0.043259767912286216
ACP5	-0.04346422369658358
FYN	-0.04350264938693803
ARHGAP21	-0.044221768991128646
SLC2A3	-0.044663747569357926
APOBEC3B	-0.044778721952559
SVIP	-0.04489757901278233
IL2RG	-0.044905487267882585
OXCT1	-0.045149392604333885
LGALS8	-0.045275792185697855
ICAM3	-0.04558649524538386
BCHE	-0.04583160341311137
BAIAP2L1	-0.046219834928630674
MACROD2	-0.04698652863263373
HELZ2	-0.047276784586096215
FGFR1	-0.047819174309377106
TNFRSF17	-0.04787429401922222
RPL22L1	-0.04842004948134235
EGR2	-0.04855772150390037
DDX60	-0.048651297299150416
TCIRG1	-0.04868435255434679
TNFRSF1B	-0.049039418590901
CD300A	-0.04948672599944294
CCL4L2	-0.04966417192039992
SYNPO	-0.04991219966234528
RASGRP3	-0.0506158345172073
CCR7	-0.050801641197262444
ZBTB32	-0.05092324493363289
CD44	-0.050948913849405274
ITGB2	-0.051013404704703974
FHOD3	-0.051189169482109345
ADAM8	-0.051348870619630935
ITGAX	-0.05187230414844886
PLEK	-0.051872522349257336
OAS2	-0.05199864724629163
SORL1	-0.052263801132566914
TNFAIP3	-0.05247020698636313
MUC13	-0.05302906625752298
HVCN1	-0.05304193530008388
ASB2	-0.05307499270004392
MX1	-0.053138652353072593
FMNL3	-0.05327703995233426
ENO2	-0.05333162675507836
SEMA7A	-0.05351529079301794
LAT2	-0.05356365422181982
TNFAIP2	-0.0536018065335301
OAS1	-0.053609009881071576
AGRN	-0.05412251526417674
HLA-A	-0.05412977364246288
NCALD	-0.05435903860556825
SCIMP	-0.0546542274080547
LY6E	-0.05465645778156864
IFI27	-0.05486642711759951
XAF1	-0.054894626666000534
CCL4	-0.05490335531686185
TSPAN33	-0.054971301876872124
SGPP2	-0.055036005363524446
TBC1D4	-0.0550525695884029
HSPA1A	-0.055089313617735544
MEF2C	-0.05512472705698992
CD27	-0.055198873852095015
PIGR	-0.05522470202510729
APOL1	-0.05555651900401914
ICAM1	-0.05564077288569273
IFITM1	-0.055703595866442523
S100A6	-0.055872157631354724
TBX21	-0.05601624676160457
LMNA	-0.056183525299999496
HLA-E	-0.056198587516419325
SEMA4A	-0.05623976712337328
BMAL2	-0.056264423326644136
SH3BP2	-0.05631787159674031
DUSP2	-0.05655832455486178
MNDA	-0.0567494424873569
FCER2	-0.05675809202891383
CD82	-0.05689341672980671
CNN2	-0.05698152793561989
MDFIC	-0.05705176981100729
MSC	-0.05710258934772031
RIN3	-0.057239840380519665
PLD1	-0.05769297990097928
GBP2	-0.05769347256990478
MYO1E	-0.0577182282120393
H1-2	-0.057775268048148636
DENND2D	-0.058052602957843445
TP73	-0.05805812660154141
GPR15	-0.05830366367341544
ZYX	-0.058485518275397684
ITGAL	-0.05855969612389442
ELL2	-0.058610989363417416
CTSH	-0.05870667011951151
LAMP3	-0.05895998554331033
CCL22	-0.05909562935189078
ANXA6	-0.05933283672273629
OAS3	-0.05935145616842625
HNF1B	-0.05937037308775861
SRGN	-0.0594205664252576
IFIT3	-0.05942355230339463
LGALS1	-0.059574439141140904
COL9A2	-0.05987472315314722
IFI30	-0.060022840217602125
GSDME	-0.060036552250099906
USP18	-0.06026938139165845
BASP1	-0.06034652254812358
ENTPD1	-0.060509014092516224
TNIK	-0.06051325933588331
EMID1	-0.06135636477121305
GBP1	-0.06137524400759073
GBP4	-0.06139926052530748
FGR	-0.06152020134917991
SELL	-0.06154014098883977
FSCN1	-0.06157819858655196
CCL5	-0.0617752150204989
KCNN4	-0.061796041452429507
CDKN1A	-0.06180482036049284
DST	-0.062104058744145915
BLVRA	-0.06277752826845302
IPCEF1	-0.06277892388535819
TYMP	-0.06289407662372047
RFTN1	-0.06308351868309617
PTAFR	-0.0633426684563343
IL21R	-0.06335667958986511
NCF2	-0.06358454333307989
IFI44	-0.06368833208790543
IFIT1	-0.06375551860547449
IL4I1	-0.06387151879943423
BCL2A1	-0.06390396573881785
HLA-F	-0.06409734120810902
NCF1	-0.06423581200581249
FNBP1	-0.0643610580596296
IFI44L	-0.06450346253157226
EBI3	-0.06467733458225781
ITGB7	-0.06473101420304489
MVP	-0.06503325137337598
GLDC	-0.06504568091985052
TRAF1	-0.06513502180285935
LILRB1	-0.06514557580008262
STAT1	-0.06516419723678517
PARM1	-0.06520760310738696
CAPN2	-0.06531078644289985
RGS1	-0.06531624406765323
ITM2A	-0.06549064610072014
CD200	-0.0656576331114532
FRMD4A	-0.06566749836184642
TNFRSF8	-0.06570037631466728
TNF	-0.06571587865372942
BIN2	-0.06577635020420243
ISG15	-0.06583696393567655
IFI6	-0.0661789959783912
DUSP5	-0.06619079648071421
GBP5	-0.06635211417246031
PHLDA3	-0.06643559338865174
CCND2	-0.06656749184344034
LTA	-0.06671100361296584
CCL3	-0.06726750873876133
SLAMF1	-0.06735334682309566
SRC	-0.06736055732418574
DUSP4	-0.06737897483775539
TIMP1	-0.06750125022812868
IL2RB	-0.06844992859529649
CXCR3	-0.06845664996616496
PIK3R6	-0.06853854324423683
FAS	-0.06862551843064048
MYO6	-0.06880678036781357
CCL3L3	-0.06913065092757693
DRAM1	-0.06916161107233852
LGALS3	-0.06958972321160717
CD274	-0.06990959862729058
SLAMF7	-0.0707727901687946
BTLA	-0.07091794191684797
STX11	-0.07116644983077705
ANXA4	-0.07128892394342433

## Sheet: PC2
Gene Symbol	PC2 Contribution
CD38	0.09386745937947326
PHGDH	0.08256559989499705
HDGFL3	0.08023987942380616
APOL3	0.07743585114048769
AK4	0.07582428029515705
GCSAM	0.07550886110375017
SVIP	0.07408234612709047
JCHAIN	0.07216170123889185
GLUL	0.07188472996021701
MAP1B	0.0707258736103763
SOX4	0.06921609706564578
SDC1	0.06818331313584997
PSAT1	0.06722255232852936
HBEGF	0.06710609378277838
FADS2	0.06636393860041842
TNFRSF17	0.06524214584913435
GPER1	0.06383493208818906
IGLL1	0.06154004679389132
SORT1	0.05921319418130855
PPM1H	0.05910238381355888
SHANK1	0.05858778664460202
UNC13C	0.05851192159121986
LGALS3BP	0.058362767240231636
PAM	0.05764291084672009
CDK6	0.05707862986548089
GAS7	0.05541035257366844
KCNJ12	0.05540231579847202
CST3	0.0548497468184797
APOBEC3B	0.05457246010103707
HLA-DQB1	0.05436714742359613
LRP6	0.05435977996885505
AMOTL1	0.05315815410207083
LMNA	0.05284283630664287
ELAPOR1	0.05111602600324903
DAPK1	0.050807780756255645
CSRP2	0.050490753808906795
MYLK	0.04879677319650357
SEMA4A	0.048539769012248456
YBX3	0.04847475463627565
RPL22L1	0.048108233888814245
C14orf132	0.04779381292135823
BAHCC1	0.04694973242434113
FHL1	0.046853044243294575
BEST3	0.04682216930335612
TBC1D4	0.046525445810229354
LAMP5	0.0464374742334599
MAFA	0.04602148488930754
SPTBN2	0.04495223064997604
APP	0.043648318482711716
NCALD	0.043559022894282526
BAIAP2L1	0.04253781057284285
DBN1	0.041982424503387045
GPR146	0.041766794577967746
IFITM1	0.041328217569691676
FHOD3	0.041291570362952106
ROBO1	0.04078957870135556
APOL1	0.04033765363006956
NIBAN1	0.04030099297407189
SKAP1	0.04009088869061119
NMRAL1	0.0400792652241545
MSC	0.03977518589401896
SFRP5	0.039499163885810554
BMAL2	0.039200661789776714
ELFN2	0.039166129512601115
NPTX1	0.038963752340712234
GSTM1	0.03890977255272638
WNT10A	0.0383181514953508
ELL2	0.03816928258081578
TNIK	0.03720832608626612
MUC13	0.0371425360420189
TIMP1	0.03711210109960493
PHLDA3	0.036929345715175636
GPR15	0.03664915933867995
CABLES1	0.035998052777873664
PLS3	0.03591718805833009
PLEKHG4B	0.0357386757881369
WNT5B	0.03538007256645502
SMAD1	0.03457803949161262
GSDME	0.034193935385446954
CHST15	0.03339657667206846
JAML	0.03338688445359644
DST	0.03320764838785494
CD9	0.03274211709274378
UTS2R	0.032718376037965013
BNIP3	0.03264075442228752
LRRC14B	0.03246311393938952
FRMD4A	0.032252705462925184
DRAM1	0.03179619021383372
CD200	0.031381571916923624
CUX2	0.03126113283240144
PSIP1	0.030336667457841898
PITPNM2	0.03025116795149898
HLA-F	0.030052913799299922
AGAP1	0.029932458716878364
MME	0.02972246173910097
ZNF704	0.029598305938624843
GBP4	0.029457382599657973
TNFRSF8	0.029112157986667032
HES6	0.029109742949374216
CDKN1C	0.02884630484941388
PARD3	0.028042929927276635
BCHE	0.02749909402707982
EPB41L2	0.027436756834458238
ENAH	0.02741854713557763
MYADM	0.02691256759482937
H1-2	0.026803469424305
CCL5	0.026457035780216638
NFATC4	0.026452259881580793
HLA-A	0.026204005423261206
ARHGAP21	0.02614294391510738
IFI44	0.025627468486754998
ITGB7	0.02519452521500703
TUBB2B	0.024709726122124
RGS1	0.024564603056795996
SLAMF1	0.02455087578037418
MYO6	0.024424202875904296
HNF1B	0.024386484870388567
CAMK4	0.023570213290855013
TCL1B	0.02275702625819007
MAN1A1	0.022704625475159203
AGRN	0.022114484732716513
SORL1	0.021892011078170612
LAMP3	0.02180618683626923
CPXM1	0.02066800545796765
CD27	0.020663565572568612
LEF1	0.020515826203510692
TP73	0.02040937757140279
IGFBP2	0.020012960633113253
FAS	0.020009615489530286
HDAC9	0.019924052643643636
LDB3	0.019793681346211588
FADS3	0.01958817316267153
PARM1	0.018802649968569007
ST14	0.017572679382654596
CD274	0.01706764137855621
ROR1	0.017025444214905056
IL2RB	0.016135968791413647
SLAMF7	0.015386266523858872
NRN1	0.015284669680792257
VPREB3	0.015216625183226558
EMID1	0.015186113595308205
DUSP4	0.015003932371465752
GPAT2	0.014776880926309537
TUBB3	0.014044109948044687
FCER2	0.013939162187900173
AMN	0.013845286200049064
IGF2BP1	0.01382180693096872
UCHL1	0.013290943270071057
NDUFA4L2	0.012159622457245476
LILRB1	0.012114211430543408
ACY3	0.012077181900091435
IL32	0.012042610973757917
LGALS3	0.011995467315476767
IFI44L	0.01193149606981385
TNFAIP3	0.011569069712523106
MAP1A	0.011532198205387817
FEZ1	0.011092731363748947
TRAF1	0.01086346969901647
ASB2	0.010751770567574438
SOX11	0.010381074524297759
ANXA6	0.010026165202593737
RASGRP3	0.009605790197230436
HSPG2	0.009549589962058435
RASAL1	0.009416899974479013
ADD2	0.009304266935933338
FARP1	0.009272917469797902
ANXA4	0.008577789392529718
ITM2A	0.007996372534317451
KCNN4	0.007615147285386046
EEF1A2	0.0074829573911701
ADPRHL1	0.007062277618213211
ZAP70	0.007021416969448083
FGFR1	0.0069639818311410685
HLA-E	0.006815884662116441
GPSM1	0.006718623858055094
STX11	0.006206200114920667
CCL3	0.005849315825430301
CRIP1	0.005534014470110454
CDKN1A	0.005323263531608397
BACH2	0.0050280083351852455
MYC	0.0048728503728670295
USP18	0.004855666861948147
SRGN	0.004325171643603886
PNMA8A	0.004315573490501443
BTLA	0.003801957489927278
CAV1	0.003351040413893433
CCL3L3	0.003318158138862866
MACROD2	0.003305815701143012
MGST1	0.0026860213780917084
CCL22	0.0018592270806991444
FGR	0.0018378738387783684
ADGRL1	0.0011004032614716547
GBP5	5.35475e+11
PARVG	3.78994e+12
CCL4	3.0732e+12
SGPP2	1.68673e+12
CXCR4	-1.5582e+10
HSPA1A	-2.6974e+11
PTPRS	-3.58677e+11
DEF8	-3.98268e+12
WHRN	-5.12523e+10
BCL7A	-5.35241e+11
MVP	-6.6216e+11
CXCR3	-6.87657e+11
LGALS8	-8.30925e+09
BLVRA	-9.39242e+09
FNBP1	-9.39556e+11
PIK3R6	-0.0010569435211710545
RASSF6	-0.0010687925848063707
SYNPO	-0.0011080422994628135
APBB2	-0.0014750077479055203
DHCR24	-0.0015509284996786433
PAWR	-0.0018207662446968747
CCND2	-0.0018244027447884557
TIMP2	-0.0018692745677658343
LAT2	-0.0019233824860325312
NLRP2	-0.0020759417781134625
IPCEF1	-0.0021913759733525958
TRIB2	-0.0023519589246819906
CADM1	-0.0028613320318766596
CCL4L2	-0.002905658013395438
ADAM8	-0.003119938174853034
TCL1A	-0.003249146622077178
IFIT3	-0.003608137691267108
EML6	-0.0036956459112057072
DSG2	-0.0038572397784446596
GLDC	-0.003943916482673074
EBI3	-0.004151127668433365
IGLL5	-0.004166205175902261
ISG15	-0.0043283735643642116
ICAM3	-0.0045971716971319855
SEPTIN11	-0.004601532746782193
PXDN	-0.00489356501176693
TMPRSS3	-0.005363761403418404
SERPINE2	-0.005386520732988889
IFI27	-0.005400064443076586
IFI6	-0.00547686310842827
SELL	-0.005719360099674732
WNK2	-0.005777632496367844
TNFAIP2	-0.006150685679320527
PCDHGC3	-0.006335443022315246
NXPH4	-0.006549132350643962
CST7	-0.007256039771525727
CD300A	-0.008010413726077446
DUSP2	-0.0080188633636842609
LTA	-0.008024012699545911
ICAM1	-0.00843683338811864
OXCT1	-0.008604240008617854
SRC	-0.008771068832090992
BZW2	-0.00886839760337431
BMP7	-0.009094687986613458
GBP1	-0.009557984695000634
ARID3A	-0.00958149100397226
GYPC	-0.010062489762244742
IFI30	-0.011365640785757688
STAT1	-0.011378172438127965
TNFRSF1B	-0.01141363179284368
ITGB2	-0.01249669425003257
LAMA5	-0.013513887402206791
MCTP1	-0.013681218372225964
DPEP3	-0.013762884893277559
PODXL2	-0.014197981361069667
IL21R	-0.014247804654185944
EGR2	-0.014272718372556876
CDHR3	-0.014464370855269294
ALOX5	-0.014654552201454759
CD7	-0.015225768207176249
OAS2	-0.015488614839712065
DUSP5	-0.015673665099346725
LY6E	-0.01576846868801724
ASS1	-0.015932158028278437
IFIT1	-0.016056035028397288
ENO2	-0.016651892258004612
RUBCNL	-0.016990607563587425
TAS1R3	-0.01711656728839825
MYH10	-0.017214183808329137
CPNE7	-0.01724953755762589
TCIRG1	-0.018080538076344143
MAGEA4	-0.018141072827330816
SSX4	-0.018184804731547658
DDX3Y	-0.01825808771575274
NCF1	-0.01855816036146954
KDM5B	-0.01879309545447263
NCF2	-0.018839003584149795
USP9Y	-0.01884515911863358
EIF1AY	-0.01907273098488236
CTAG2	-0.019273247644052773
AHNAK	-0.019311986876736725
CDKN2A	-0.020100714930592043
PDE9A	-0.02024934351749064
MEST	-0.020425441765365395
KDM5D	-0.020747269027836565
COL9A3	-0.020755965145502344
GATM	-0.02085124421399504
ABCB1	-0.020934711151728153
CCND1	-0.021012544127498374
IL7R	-0.02121666243730003
CDKN2C	-0.021714668119780792
AEBP1	-0.021725877812355573
MTAP	-0.021965095095955692
FSCN1	-0.02205459913059089
BIN2	-0.022204910069360113
GBP2	-0.02254011538547915
CPNE5	-0.022781681346485963
RNF157	-0.02304853899595192
RPS4Y1	-0.02324100783073299
RNF144B	-0.02368372188012331
CCR7	-0.024540015000308436
SCRN1	-0.02459652623751483
DIPK1B	-0.024658225047490243
LGALS1	-0.02481345382284632
BIN1	-0.025299575286348058
BASP1	-0.02534313970191075
SPP1	-0.025612485533972384
MDFIC	-0.02584549076625178
S100A6	-0.02600526272531252
IL2RG	-0.026832364010412793
RFTN1	-0.026912621397683176
TSPAN11	-0.02718459058571816
UNC13D	-0.027368104140024132
TNF	-0.027442451104413214
UTY	-0.028180630510185888
JAG2	-0.028198658110705283
JUP	-0.028550465551318727
MTSS1	-0.028900419381659218
CAPN2	-0.030248618238617516
COL9A2	-0.030425901981558583
BCL2L11	-0.03065015119154956
STMN3	-0.03096754057912421
SH3BP4	-0.03125564249356942
TYMP	-0.03134397047882252
ATF5	-0.032324162456144535
ADTRP	-0.03264841005338694
TRPM4	-0.03279600604944283
MNDA	-0.032902371560404806
TP63	-0.03292633166517763
ZBED6	-0.033945110596476646
IL4I1	-0.034153979669078426
XAF1	-0.0344194576292047
S100A10	-0.03462557087837532
SP100	-0.034828545075217245
MAP3K1	-0.035480030732464106
PTAFR	-0.0356595650803572
PDE3B	-0.035830193667188454
BCL2	-0.03603093680248561
MATK	-0.03618629313021471
GNB4	-0.03634253966715291
SP110	-0.03640314692660049
DTX1	-0.03714045823442731
ETV1	-0.03728499749545851
PLXND1	-0.03738479064233034
CNR1	-0.03750721935966184
IL6R	-0.037527299806735546
OAS3	-0.03862610785220971
MX1	-0.038684040367529975
TBX21	-0.038783899059428216
SIRPA	-0.03887831508189034
PCDH9	-0.039351638152562596
NOTCH2	-0.039467099698105815
PLD4	-0.039599538835634045
CR2	-0.039725395655719635
ZYX	-0.040506292534596734
ENTPD1	-0.04109518910955041
PLD1	-0.04113365385701018
LRRC32	-0.04144228959108919
BCL2A1	-0.041736156501272596
CNN2	-0.04205190447960744
SLC2A3	-0.042151458765255646
OAS1	-0.042505583544582226
HVCN1	-0.04277637760453316
MED13L	-0.042838464807116214
SH3BP2	-0.0433022793361453
EVL	-0.04426988499277443
CTSH	-0.04429999584797304
NLGN4X	-0.04467135888866606
CD82	-0.045075874116716236
SP140	-0.045198878080592836
CD69	-0.04646925620210037
TP53I11	-0.046740071630720706
ZBTB32	-0.04682931541902122
FYN	-0.04735453193768812
SLAMF6	-0.0474414738606683
PRKD3	-0.04749928203477542
PLEK	-0.04769172034648649
CA2	-0.048212653482702726
RPP25	-0.048423573148988
FOXP1	-0.0488073957009468
OSBPL10	-0.049105783345699046
RNF130	-0.0496086446631853
GRAP2	-0.0498485670139868
CD24	-0.050562734617066715
DDX60	-0.05071174265991548
PRSS21	-0.05097650627508164
ZNF512B	-0.05110017932090995
TSPAN33	-0.05116844623605482
MYO1E	-0.0512184690173968
PIGR	-0.051249344602883794
ITGAL	-0.05125209061158723
AFF3	-0.05125952375092055
CD5	-0.05159989354484157
TOX2	-0.0516819206944863
L1CAM	-0.05176642260495228
DOCK8	-0.05281152685371663
ADAM28	-0.053038592060195074
TFEC	-0.05312732557713377
ITGAX	-0.0534227646218556
TESC	-0.053556869263611424
DENND2D	-0.053581393711077424
TLE1	-0.05385631419721904
CHST2	-0.05385684810051735
LAIR1	-0.05452675155797083
AICDA	-0.05470675236003251
HMOX1	-0.055441033764566446
RALGPS2	-0.05560040844802483
SERPINF1	-0.055647034332204574
PLAC8	-0.05567798511232549
PTPRCAP	-0.05617102546827248
TXNIP	-0.05630255779500014
KLRK1	-0.05632975221424861
SCIMP	-0.05635472666436323
IFITM2	-0.05680990315614299
RIN3	-0.058158814678507746
PNMA5	-0.05855027542494133
CD44	-0.059323802430915555
PLA2G2D	-0.05941501676704591
PRAME	-0.0594907900701572
SPOCK2	-0.059936541491640204
BIRC3	-0.06057242860215143
CD72	-0.06085495092026783
SAMSN1	-0.061363823504266626
FMNL3	-0.06230331517128058
TNS3	-0.0634285704557813
GTSF1	-0.06392878108735359
PNMA2	-0.06402888671754624
HLA-DQA2	-0.06448283032162815
BCL11A	-0.06450066871034574
HRK	-0.06513777379594626
TENT5C	-0.06600716708835369
MEF2C	-0.06644395040511808
SEMA7A	-0.06780303408770745
THEMIS2	-0.06799015670880346
SRMS	-0.06810157187483645
XYLT1	-0.06883949738245769
DAB2IP	-0.07027996203204581
DNASE1L3	-0.07035067805472005
MAGEB2	-0.0707400519020574
NFATC1	-0.07086292280037071
IRF8	-0.07131553850859877
ACP5	-0.07136616717552573
FCRL1	-0.0715323552351563
H1-0	-0.07244558199643707
ENPP2	-0.07247097465549154
KLHL14	-0.07273659438950582
CHI3L2	-0.07377938589709383
ARHGEF4	-0.07433479168275112
HELZ2	-0.07501676323432638
NOTCH3	-0.0755988282493138
RHOBTB2	-0.07585894566837648
RGPD2	-0.07592896825441006
TPM2	-0.07660667934356029
RGPD1	-0.07663342736521939
AIM2	-0.07738679491984868
FCRL4	-0.07740059384221705
P2RX1	-0.07779427929651181
PLEKHG1	-0.07779998486835663
FCRL2	-0.07801134053771569
ABCA6	-0.07816811162603698
SLA	-0.07858889705979008
ZNF703	-0.08049930881478967
FCGRT	-0.08127327997518904
JAM3	-0.08214645168295252
NIBAN3	-0.08240099705221382
SESN3	-0.08373843925696889
CARD11	-0.08508944342726192
CXCR5	-0.08535771465359174
MPEG1	-0.08560576487609076
BANK1	-0.08623946667849727
FCGBP	-0.08888493475896442
FBLN2	-0.08903789553529441
CD37	-0.08903827172385853
CYBB	-0.08926079794834364
LBH	-0.08957575957314888
FCMR	-0.09043674955826386
GDA	-0.09055528519630517
TEAD2	-0.0907549137013908
IL13RA1	-0.0915797934359312
CYRIA	-0.09392569638944512
SIGLEC14	-0.09462741899011547
TBC1D9	-0.09541824067156748
LILRA4	-0.09575078359165226
ARHGAP25	-0.0965109150473612
BHLHE41	-0.09698685673929178
FCRL3	-0.09832392381602198
COBLL1	-0.09953728076660451
HCK	-0.10065608740053067
TAGAP	-0.1048321456206197
FCRL5	-0.1060884038146528
IL10RA	-0.10739647269956291
KCNC3	-0.1087091988975835
SIGLEC10	-0.10987726410728911
